# Supplementary material for: Myo5b Transports Fibronectin-Containing Vesicles and Facilitates FN1 Secretion from Human Pleural Mesothelial Cells
Source: Int J Mol Sci. 2022 Apr 27;23(9):4823. doi: 10.3390/ijms23094823 (PMC9101030; doi:10.3390/ijms23094823)
Supplement: Supplementary file 1 [file ijms-23-04823-s001.zip]

Archive with 2 entries (2 files):
- Supplementary Materials.pdf
- Supplementaty Video S1.avi
